# Supplementary material for: D-Limonene Inhibits Pichia kluyveri Y-11519 in Sichuan Pickles by Disrupting Metabolism
Source: Molecules. 2024 Jul 28;29(15):3561. doi: 10.3390/molecules29153561 (PMC11314558; doi:10.3390/molecules29153561)
Supplement: Supplementary file 1 [file molecules-29-03561-s001.zip]

Archive with 1 entries (1 files):
- molecules-3067895-supplementary.pdf
